# Supplementary material for: ﻿Two new species of Boletopsis (Bankeraceae, Thelephorales) from Southwest China
Source: MycoKeys. 2022 May 4;89:155–69. doi: 10.3897/mycokeys.89.83197 (PMC9849066; doi:10.3897/mycokeys.89.83197)
Supplement: XML Treatment for Boletopsis macrocarpa [file mycokeys.89.83197-treatment1.xml]

<!DOCTYPE tp:taxon-treatment
  PUBLIC "-//TaxonX//DTD Taxonomic Treatment Publishing DTD v0 20100105//EN" "tax-treatment-NSO.dtd">
<tp:taxon-treatment xmlns:tp="http://www.plazi.org/taxpub"><tp:treatment-meta><kwd-group><label>Taxon classification</label><kwd>
                <named-content content-type="kingdom">Fungi</named-content>
              </kwd><kwd>
                <named-content content-type="order">Thelephorales</named-content>
              </kwd><kwd>
                <named-content content-type="family">Bankeraceae</named-content>
              </kwd></kwd-group><mixed-citation publication-type="journal"><person-group><name><surname>Zhou</surname><given-names>Hong-Min</given-names></name><name><surname>Zhao</surname><given-names>Qi</given-names></name><name><surname>Wang</surname><given-names>Qi</given-names></name><name><surname>Wu</surname><given-names>Fang</given-names></name><name><surname>Dai</surname><given-names>Yu-Cheng</given-names></name></person-group><article-title>﻿Two new species of <italic><tp:taxon-name><tp:taxon-name-part taxon-name-part-type="genus" reg="Boletopsis">Boletopsis</tp:taxon-name-part></tp:taxon-name></italic> (<tp:taxon-name><tp:taxon-name-part taxon-name-part-type="family">Bankeraceae</tp:taxon-name-part></tp:taxon-name>, <tp:taxon-name><tp:taxon-name-part taxon-name-part-type="order">Thelephorales</tp:taxon-name-part></tp:taxon-name>) from Southwest China</article-title><source>MycoKeys</source><day>04</day><month>05</month><year>2022</year><volume>89</volume><fpage>155</fpage><lpage>169</lpage><pub-id pub-id-type="doi">10.3897/mycokeys.89.83197</pub-id></mixed-citation></tp:treatment-meta><tp:nomenclature><label>﻿</label><tp:taxon-name>
              <object-id xmlns:xlink="http://www.w3.org/1999/xlink" content-type="arpha" xlink:type="simple">7851BDF8-8E93-54A6-A363-AE4C8D473588</object-id>
              <tp:taxon-name-part taxon-name-part-type="genus" reg="Boletopsis">Boletopsis</tp:taxon-name-part>
              <tp:taxon-name-part taxon-name-part-type="species" reg="macrocarpa">macrocarpa</tp:taxon-name-part>
              <object-id xmlns:xlink="http://www.w3.org/1999/xlink" content-type="mycobank" xlink:type="simple">843792</object-id>
            </tp:taxon-name><tp:taxon-authority>Y.C. Dai, F. Wu &amp; H.M. Zhou</tp:taxon-authority><tp:taxon-status xmlns:xlink="http://www.w3.org/1999/xlink" xlink:type="simple">sp. nov.</tp:taxon-status><xref ref-type="fig" rid="F2">Figs 2A</xref><xref ref-type="fig" rid="F3">, 3</xref></tp:nomenclature><tp:treatment-sec sec-type="diagnosis" id="SECID0EGIBG"><title>Diagnosis.</title><p>Differs from other <italic><tp:taxon-name><tp:taxon-name-part taxon-name-part-type="genus" reg="Boletopsis">Boletopsis</tp:taxon-name-part></tp:taxon-name></italic> species by largest basidiocarps (up to 18 cm in diam) with grayish brown to dark gray upper surface, gloeoplerous hyphae present in context, guttulate basidiospores, and the fact that it grows in forests of <italic><tp:taxon-name><tp:taxon-name-part taxon-name-part-type="genus" reg="Pinus">Pinus</tp:taxon-name-part><tp:taxon-name-part taxon-name-part-type="species" reg="yunnanensis">yunnanensis</tp:taxon-name-part></tp:taxon-name></italic> at high altitude with open and slightly dry environments in <abbrev xmlns:xlink="http://www.w3.org/1999/xlink" xlink:title="Southwest" id="ABBRID0E5IBG" xlink:type="simple">SW</abbrev> China.</p></tp:treatment-sec><tp:treatment-sec sec-type="Holotype" id="SECID0ECJBG"><title>Holotype.</title><p>China, Yunnan Province, Nujiang, Lanping County, Xinshengqiao National Forest Park, on ground in forest of <italic><tp:taxon-name><tp:taxon-name-part taxon-name-part-type="genus" reg="Pinus">Pinus</tp:taxon-name-part><tp:taxon-name-part taxon-name-part-type="species" reg="yunnanensis">yunnanensis</tp:taxon-name-part></tp:taxon-name></italic>, alt. 3000 m, 2 September 2021, Dai 22728 (BJFC037301).</p></tp:treatment-sec><tp:treatment-sec sec-type="etymology" id="SECID0ETJBG"><title>Etymology.</title><p><italic><tp:taxon-name><tp:taxon-name-part taxon-name-part-type="genus" reg="Macrocarpa">Macrocarpa</tp:taxon-name-part></tp:taxon-name></italic> (Lat.): referring to the species having largest basidiocarps.</p></tp:treatment-sec><tp:treatment-sec sec-type="Fruiting bodies" id="SECID0EAKBG"><title>Fruiting bodies.</title><p>Basidiocarps annual, terrestrial, centrally stipitate, solitary. Pilei circular or irregular, slightly depressed at center, with undulate and sharp margin, up to 18 cm in diam and 3 cm thick at center when fresh. Pileal surface grayish brown (5/6E4) with cream margin (4A2/3) when fresh, becoming blackish blue (20F8) to black upon drying, smooth, azonate. Pore surface white when fresh, becoming clay-buff (6D4) to fawn (7D/E4) upon drying; pores round to angular, some irregular, 1–3 per mm, mature pores bigger than juvenile ones; dissepiment thin, even to slightly lacerate. Context white when fresh, become pale mouse-gray (7C2) when dry, brittle, up to 2.5 cm thick when fresh. Tubes concolorous with pore surface, brittle, up to 5 mm long when fresh. Stipe pale ash-gray (19C2) when fresh, become mouse-gray (9F3) when dry, up to 6 cm long and 4 cm in diam when fresh.</p><fig id="F2" position="float" orientation="portrait"><object-id xmlns:xlink="http://www.w3.org/1999/xlink" content-type="doi" xlink:type="simple">10.3897/mycokeys.89.83197.figure2</object-id><object-id xmlns:xlink="http://www.w3.org/1999/xlink" content-type="arpha" xlink:type="simple">5F456D9F-DB11-5904-BBA3-86D1A6C1FB6A</object-id><label>Figure 2.</label><caption><p>Basidiocarps of <italic><tp:taxon-name><tp:taxon-name-part taxon-name-part-type="genus" reg="Boletopsis">Boletopsis</tp:taxon-name-part></tp:taxon-name></italic> in China <bold>A</bold><italic><tp:taxon-name><tp:taxon-name-part taxon-name-part-type="genus" reg="Boletopsis">B.</tp:taxon-name-part><tp:taxon-name-part taxon-name-part-type="species" reg="macrocarpa">macrocarpa</tp:taxon-name-part></tp:taxon-name></italic> (Dai 22728) <bold>B</bold><italic><tp:taxon-name><tp:taxon-name-part taxon-name-part-type="genus" reg="Boletopsis">B.</tp:taxon-name-part></tp:taxon-name></italic> sp. 1 (Dai 22172) <bold>C</bold><tp:taxon-name><tp:taxon-name-part taxon-name-part-type="genus" reg="Boletopsis">B.</tp:taxon-name-part><tp:taxon-name-part taxon-name-part-type="uncertainty-rank">cf.</tp:taxon-name-part><tp:taxon-name-part taxon-name-part-type="species" reg="grisea">grisea</tp:taxon-name-part></tp:taxon-name> (Dai 23070) <bold>D–E</bold><italic><tp:taxon-name><tp:taxon-name-part taxon-name-part-type="genus" reg="Boletopsis">B.</tp:taxon-name-part><tp:taxon-name-part taxon-name-part-type="species" reg="tibetana">tibetana</tp:taxon-name-part></tp:taxon-name></italic> (Dai 20896 and Dai 20897).</p></caption><graphic xmlns:xlink="http://www.w3.org/1999/xlink" xlink:href="mycokeys-89-155-g002.jpg" position="float" orientation="portrait" xlink:type="simple" id="oo_680096.jpg"><uri content-type="original_file" xlink:type="simple">https://binary.pensoft.net/fig/680096</uri></graphic></fig></tp:treatment-sec><tp:treatment-sec sec-type="Hyphal structure" id="SECID0ELMBG"><title>Hyphal structure.</title><p>Hyphal system monomitic; generative hyphae with clamp connections; gloeoplerous hyphae present, usually 3–11 μm in diam.</p></tp:treatment-sec><tp:treatment-sec sec-type="Pileipellis" id="SECID0EQMBG"><title>Pileipellis.</title><p>Pileipellis hyphae hyaline, thin- to thick-walled, 4–9 μm in diam; gloeoplerous hyphae rarely present; tissue darkening in <abbrev xmlns:xlink="http://www.w3.org/1999/xlink" xlink:title="5% potassium hydroxide" id="ABBRID0EWMBG" xlink:type="simple">KOH</abbrev>.</p></tp:treatment-sec><tp:treatment-sec sec-type="Context" id="SECID0E1MBG"><title>Context.</title><p>Contextual hyphae hyaline, thick-walled, rarely branched, interwoven, distinctly inflated, 5–25 μm in diam; gloeoplerous frequently hyphae present, thin-walled, reflective in Melzer’s reagent.</p></tp:treatment-sec><tp:treatment-sec sec-type="Stipitipellis" id="SECID0E6MBG"><title>Stipitipellis.</title><p>Stipitipellis hyphae hyaline, usually thick-walled with a wide lumen, rarely branched, parallel along stipe, straight, uniform, 4–12 μm in diam; gloeoplerous hyphae rarely present.</p></tp:treatment-sec><tp:treatment-sec sec-type="Tubes" id="SECID0EENBG"><title>Tubes.</title><p>Tramal hyphae hyaline, thin-walled, occasionally branched, interwoven, uniform, 2–4 μm in diam; gloeoplerous hyphae rarely present; cystidia and cystidioles absent; basidia clavate, tetrasterigmatic with a basal clamp connection, 14–19 × 6–7 μm.</p></tp:treatment-sec><tp:treatment-sec sec-type="Spores" id="SECID0EJNBG"><title>Spores.</title><p>Basidiospores angular to tubercular with irregular ornaments, hyaline, thin-walled, with a guttule, <abbrev xmlns:xlink="http://www.w3.org/1999/xlink" xlink:title="Melzer’s reagent" id="ABBRID0EPNBG" xlink:type="simple">IKI</abbrev>–, <abbrev xmlns:xlink="http://www.w3.org/1999/xlink" xlink:title="Cotton Blue" id="ABBRID0ETNBG" xlink:type="simple">CB</abbrev>–, (4.5–)4.8–6(–6.2) × (3.7–)4–5 μm, L = 5.22 μm, W = 4.31 μm, Q = 1.20–1.22 (n = 90/3).</p></tp:treatment-sec><tp:treatment-sec sec-type="material" id="SECID0EXNBG"><title>Additional specimens examined (paratypes).</title><p>China, Yunnan Province, Chuxiong, Wuding County, on ground in forest of <italic><tp:taxon-name><tp:taxon-name-part taxon-name-part-type="genus" reg="Pinus">Pinus</tp:taxon-name-part><tp:taxon-name-part taxon-name-part-type="species" reg="yunnanensis">yunnanensis</tp:taxon-name-part></tp:taxon-name></italic>, alt. 2400 m, 23 September 2021, Dai 23064 (BJFC037635), Dai 23065 (BJFC037636); Dali, Jianchuan County, Laojunshan Nature Reserve, on ground in forest of <italic><tp:taxon-name><tp:taxon-name-part taxon-name-part-type="genus" reg="Pinus">Pinus</tp:taxon-name-part><tp:taxon-name-part taxon-name-part-type="species" reg="yunnanensis">yunnanensis</tp:taxon-name-part></tp:taxon-name></italic>, alt. 3100 m, 29 August 2020, Dai 21780 (BJFC035681); Nujiang, Lanping County, Luoguqing Nature Reserve, on ground in forest of <italic><tp:taxon-name><tp:taxon-name-part taxon-name-part-type="genus" reg="Pinus">Pinus</tp:taxon-name-part><tp:taxon-name-part taxon-name-part-type="species" reg="yunnanensis">yunnanensis</tp:taxon-name-part></tp:taxon-name></italic>, alt. 3000 m, 3 September 2021, Dai 22748 (BJFC037321); Xinshengqiao National Forest Park, on ground in forest of <italic><tp:taxon-name><tp:taxon-name-part taxon-name-part-type="genus" reg="Pinus">Pinus</tp:taxon-name-part><tp:taxon-name-part taxon-name-part-type="species" reg="yunnanensis">yunnanensis</tp:taxon-name-part></tp:taxon-name></italic>, alt. 3000 m, 2 September 2021, Dai 22727 (BJFC037300), Dai 22729 (BJFC037302).</p><fig id="F3" position="float" orientation="portrait"><object-id xmlns:xlink="http://www.w3.org/1999/xlink" content-type="doi" xlink:type="simple">10.3897/mycokeys.89.83197.figure3</object-id><object-id xmlns:xlink="http://www.w3.org/1999/xlink" content-type="arpha" xlink:type="simple">EBA4EB63-E6A0-5490-BC9E-CDA1CC5B5D54</object-id><label>Figure 3.</label><caption><p>Microscopic structures of <italic><tp:taxon-name><tp:taxon-name-part taxon-name-part-type="genus" reg="Boletopsis">Boletopsis</tp:taxon-name-part><tp:taxon-name-part taxon-name-part-type="species" reg="macrocarpa">macrocarpa</tp:taxon-name-part></tp:taxon-name></italic> (Holotype) <bold>a</bold> basidiospores <bold>b</bold> basidia <bold>c</bold> stipitipellis hyphae <bold>d</bold> pileipellis hyphae <bold>e</bold> hyphae from context <bold>f</bold> hyphae from trama.</p></caption><graphic xmlns:xlink="http://www.w3.org/1999/xlink" xlink:href="mycokeys-89-155-g003.jpg" position="float" orientation="portrait" xlink:type="simple" id="oo_680097.jpg"><uri content-type="original_file" xlink:type="simple">https://binary.pensoft.net/fig/680097</uri></graphic></fig></tp:treatment-sec></tp:taxon-treatment>
