# Supplementary material for: ﻿Two new species of Boletopsis (Bankeraceae, Thelephorales) from Southwest China
Source: MycoKeys. 2022 May 4;89:155–69. doi: 10.3897/mycokeys.89.83197 (PMC9849066; doi:10.3897/mycokeys.89.83197)
Supplement: XML Treatment for Boletopsis tibetana [file mycokeys.89.83197-treatment2.xml]

<!DOCTYPE tp:taxon-treatment
  PUBLIC "-//TaxonX//DTD Taxonomic Treatment Publishing DTD v0 20100105//EN" "tax-treatment-NSO.dtd">
<tp:taxon-treatment xmlns:tp="http://www.plazi.org/taxpub"><tp:treatment-meta><kwd-group><label>Taxon classification</label><kwd>
                <named-content content-type="kingdom">Fungi</named-content>
              </kwd><kwd>
                <named-content content-type="order">Thelephorales</named-content>
              </kwd><kwd>
                <named-content content-type="family">Bankeraceae</named-content>
              </kwd></kwd-group><mixed-citation publication-type="journal"><person-group><name><surname>Zhou</surname><given-names>Hong-Min</given-names></name><name><surname>Zhao</surname><given-names>Qi</given-names></name><name><surname>Wang</surname><given-names>Qi</given-names></name><name><surname>Wu</surname><given-names>Fang</given-names></name><name><surname>Dai</surname><given-names>Yu-Cheng</given-names></name></person-group><article-title>﻿Two new species of <italic><tp:taxon-name><tp:taxon-name-part taxon-name-part-type="genus" reg="Boletopsis">Boletopsis</tp:taxon-name-part></tp:taxon-name></italic> (<tp:taxon-name><tp:taxon-name-part taxon-name-part-type="family">Bankeraceae</tp:taxon-name-part></tp:taxon-name>, <tp:taxon-name><tp:taxon-name-part taxon-name-part-type="order">Thelephorales</tp:taxon-name-part></tp:taxon-name>) from Southwest China</article-title><source>MycoKeys</source><day>04</day><month>05</month><year>2022</year><volume>89</volume><fpage>155</fpage><lpage>169</lpage><pub-id pub-id-type="doi">10.3897/mycokeys.89.83197</pub-id></mixed-citation></tp:treatment-meta><tp:nomenclature><label>﻿</label><tp:taxon-name>
              <object-id xmlns:xlink="http://www.w3.org/1999/xlink" content-type="arpha" xlink:type="simple">1CC46588-7672-5BB7-8DBD-EFBC116ACABB</object-id>
              <tp:taxon-name-part taxon-name-part-type="genus" reg="Boletopsis">Boletopsis</tp:taxon-name-part>
              <tp:taxon-name-part taxon-name-part-type="species" reg="tibetana">tibetana</tp:taxon-name-part>
              <object-id xmlns:xlink="http://www.w3.org/1999/xlink" content-type="mycobank" xlink:type="simple">843793</object-id>
            </tp:taxon-name><tp:taxon-authority>Y.C. Dai, F. Wu &amp; H.M. Zhou</tp:taxon-authority><tp:taxon-status xmlns:xlink="http://www.w3.org/1999/xlink" xlink:type="simple">sp. nov.</tp:taxon-status><xref ref-type="fig" rid="F2">Figs 2D–E</xref><xref ref-type="fig" rid="F4">, 4</xref></tp:nomenclature><tp:treatment-sec sec-type="diagnosis" id="SECID0E6RBG"><title>Diagnosis.</title><p>Differs from other <italic><tp:taxon-name><tp:taxon-name-part taxon-name-part-type="genus" reg="Boletopsis">Boletopsis</tp:taxon-name-part></tp:taxon-name></italic> species by smaller pores (3–4 per mm), the presence of gloeoplerous hyphae in pileipellis and context, and the fact that it grows in the forest of <italic><tp:taxon-name><tp:taxon-name-part taxon-name-part-type="genus" reg="Picea">Picea</tp:taxon-name-part></tp:taxon-name></italic> in Tibet, <abbrev xmlns:xlink="http://www.w3.org/1999/xlink" xlink:title="Southwest" id="ABBRID0ETSBG" xlink:type="simple">SW</abbrev> China.</p></tp:treatment-sec><tp:treatment-sec sec-type="Holotype" id="SECID0EXSBG"><title>Holotype.</title><p>China, Tibet, Linzhi, on ground in the forest of <italic><tp:taxon-name><tp:taxon-name-part taxon-name-part-type="genus" reg="Picea">Picea</tp:taxon-name-part><tp:taxon-name-part taxon-name-part-type="species" reg="balfouriana">balfouriana</tp:taxon-name-part></tp:taxon-name></italic>, alt. 2900 m, 23 August 2019, Dai 20896 (BJFC032554).</p></tp:treatment-sec><tp:treatment-sec sec-type="etymology" id="SECID0EITBG"><title>Etymology.</title><p><italic><tp:taxon-name><tp:taxon-name-part taxon-name-part-type="genus" reg="Tibetana">Tibetana</tp:taxon-name-part></tp:taxon-name></italic> (Lat.): referring to the species having a distribution in Tibet.</p></tp:treatment-sec><tp:treatment-sec sec-type="Fruiting bodies" id="SECID0EVTBG"><title>Fruiting bodies.</title><p>Basidiocarps annual, terrestrial, centrally stipitate, solitary to confluent. Pilei convex, or irregular, with undulate and incurved margin, up to 7 cm in diam and 1 cm thick at center when fresh. Pileal surface vinaceous buff (4C4) to clay buff (6D4) when fresh, becoming mouse-gray (9F3) to black upon drying, smooth, azonate; margin concolorous with pileal surface. Pore surface white when fresh, become fawn (7D/E4) when bruised, ash-gray (19C2) when dry; pores round to angular, 3–4 per mm; dissepiment thin, entire to slightly lacerate. Context white when fresh, become ash gray (19C2) when dry, rigid, up to 9 mm thick when dry. Tubes concolorous with pore surface, brittle, up to 1 mm long when dry. Stipe concolorous with pileal surface, cylindrical or tapering to the base, up to 6 cm long and 2 cm in diam when fresh.</p><fig id="F4" position="float" orientation="portrait"><object-id xmlns:xlink="http://www.w3.org/1999/xlink" content-type="doi" xlink:type="simple">10.3897/mycokeys.89.83197.figure4</object-id><object-id xmlns:xlink="http://www.w3.org/1999/xlink" content-type="arpha" xlink:type="simple">EDD3B8E1-5D19-5DBE-9416-C7751F8307E9</object-id><label>Figure 4.</label><caption><p>Microscopic structures of <italic><tp:taxon-name><tp:taxon-name-part taxon-name-part-type="genus" reg="Boletopsis">Boletopsis</tp:taxon-name-part><tp:taxon-name-part taxon-name-part-type="species" reg="tibetana">tibetana</tp:taxon-name-part></tp:taxon-name></italic> (Holotype) <bold>a</bold> basidiospores <bold>b</bold> basidia and basidioles <bold>c</bold> stipitipellis hyphae <bold>d</bold> pileipellis hyphae <bold>e</bold> hyphae from context <bold>f</bold> hyphae from trama.</p></caption><graphic xmlns:xlink="http://www.w3.org/1999/xlink" xlink:href="mycokeys-89-155-g004.jpg" position="float" orientation="portrait" xlink:type="simple" id="oo_680098.jpg"><uri content-type="original_file" xlink:type="simple">https://binary.pensoft.net/fig/680098</uri></graphic></fig></tp:treatment-sec><tp:treatment-sec sec-type="Hyphal structure" id="SECID0E5UBG"><title>Hyphal structure.</title><p>Hyphal system monomitic; generative hyphae with clamp connections; gloeoplerous hyphae present, usually 3–11 μm in diam.</p></tp:treatment-sec><tp:treatment-sec sec-type="Pileipellis" id="SECID0EDVBG"><title>Pileipellis.</title><p>Pileipellis hyphae hyaline, thin-walled, with finger-shaped tips, 5–7 μm in diam; gloeoplerous hyphae frequently present, thin-walled, strongly reflective in Melzer’s reagent; tissue darkening in <abbrev xmlns:xlink="http://www.w3.org/1999/xlink" xlink:title="5% potassium hydroxide" id="ABBRID0EJVBG" xlink:type="simple">KOH</abbrev>.</p></tp:treatment-sec><tp:treatment-sec sec-type="Context" id="SECID0ENVBG"><title>Context.</title><p>Contextual hyphae hyaline, thick-walled, rarely branched, interwoven, distinctly inflated, 6–22 μm in diam; gloeoplerous hyphae present, thin-walled, strongly reflective in Melzer’s reagent.</p></tp:treatment-sec><tp:treatment-sec sec-type="Stipitipellis" id="SECID0ESVBG"><title>Stipitipellis.</title><p>Stipitipellis hyphae hyaline, thin- to thick-walled, frequently branched, subparallel along stipe, straight, uniform, 2–6 μm in diam; gloeoplerous hyphae rarely present.</p></tp:treatment-sec><tp:treatment-sec sec-type="Tubes" id="SECID0EXVBG"><title>Tubes.</title><p>Tramal hyphae hyaline, thin-walled, occasionally branched, loosely interwoven, uniform, 2–4 μm in diam; gloeoplerous hyphae rarely present; cystidia and cystidioles absent; basidia clavate, tetrasterigmatic with a basal clamp connection, 13–25 × 6–8 μm; basidioles clavate, 22–40 × 3–4 μm.</p></tp:treatment-sec><tp:treatment-sec sec-type="Spores" id="SECID0E3VBG"><title>Spores.</title><p>Basidiospores angular to tubercular with irregular ornaments, hyaline, thin-walled, <abbrev xmlns:xlink="http://www.w3.org/1999/xlink" xlink:title="Melzer’s reagent" id="ABBRID0ECWBG" xlink:type="simple">IKI</abbrev>–, <abbrev xmlns:xlink="http://www.w3.org/1999/xlink" xlink:title="Cotton Blue" id="ABBRID0EGWBG" xlink:type="simple">CB</abbrev>–, 5–6.5(–7) × 4–5(–5.2) μm, L = 5.55 μm, W = 4.41 μm, Q = 1.22–1.29 (n = 60/2).</p></tp:treatment-sec><tp:treatment-sec sec-type="Additional specimen examined (paratype)" id="SECID0EKWBG"><title>Additional specimen examined (paratype).</title><p>China, Tibet, Linzhi, on ground in forest of <italic><tp:taxon-name><tp:taxon-name-part taxon-name-part-type="genus" reg="Picea">Picea</tp:taxon-name-part><tp:taxon-name-part taxon-name-part-type="species" reg="balfouriana">balfouriana</tp:taxon-name-part></tp:taxon-name></italic>, alt. 2900 m, 23 August 2019, Dai 20897 (BJFC032555).</p></tp:treatment-sec><tp:treatment-sec><!--Section generated to contain objects referenced in tp:taxon-treatment.--><fig id="F2" position="float" orientation="portrait"><object-id xmlns:xlink="http://www.w3.org/1999/xlink" content-type="doi" xlink:type="simple">10.3897/mycokeys.89.83197.figure2</object-id><object-id xmlns:xlink="http://www.w3.org/1999/xlink" content-type="arpha" xlink:type="simple">5F456D9F-DB11-5904-BBA3-86D1A6C1FB6A</object-id><label>Figure 2.</label><caption><p>Basidiocarps of <italic><tp:taxon-name><tp:taxon-name-part taxon-name-part-type="genus" reg="Boletopsis">Boletopsis</tp:taxon-name-part></tp:taxon-name></italic> in China <bold>A</bold><italic><tp:taxon-name><tp:taxon-name-part taxon-name-part-type="genus" reg="Boletopsis">B.</tp:taxon-name-part><tp:taxon-name-part taxon-name-part-type="species" reg="macrocarpa">macrocarpa</tp:taxon-name-part></tp:taxon-name></italic> (Dai 22728) <bold>B</bold><italic><tp:taxon-name><tp:taxon-name-part taxon-name-part-type="genus" reg="Boletopsis">B.</tp:taxon-name-part></tp:taxon-name></italic> sp. 1 (Dai 22172) <bold>C</bold><tp:taxon-name><tp:taxon-name-part taxon-name-part-type="genus" reg="Boletopsis">B.</tp:taxon-name-part><tp:taxon-name-part taxon-name-part-type="uncertainty-rank">cf.</tp:taxon-name-part><tp:taxon-name-part taxon-name-part-type="species" reg="grisea">grisea</tp:taxon-name-part></tp:taxon-name> (Dai 23070) <bold>D–E</bold><italic><tp:taxon-name><tp:taxon-name-part taxon-name-part-type="genus" reg="Boletopsis">B.</tp:taxon-name-part><tp:taxon-name-part taxon-name-part-type="species" reg="tibetana">tibetana</tp:taxon-name-part></tp:taxon-name></italic> (Dai 20896 and Dai 20897).</p></caption><graphic xmlns:xlink="http://www.w3.org/1999/xlink" xlink:href="mycokeys-89-155-g002.jpg" position="float" orientation="portrait" xlink:type="simple" id="oo_680096.jpg"><uri content-type="original_file" xlink:type="simple">https://binary.pensoft.net/fig/680096</uri></graphic></fig></tp:treatment-sec></tp:taxon-treatment>
